# Supplementary material for: Effect of mTORC Agonism via MHY1485 with and without Rapamycin on C2C12 Myotube Metabolism
Source: Int J Mol Sci. 2024 Jun 21;25(13):6819. doi: 10.3390/ijms25136819 (PMC11241331; doi:10.3390/ijms25136819)
Supplement: Supplementary file 1 [file ijms-25-06819-s001.zip]

Archive with 1 entries (1 files):
- ijms-3045254-supplementary.pdf
